# Supplementary material for: Surfing the Waves of SARS-CoV-2: Analysis of Viral Genome Variants Using an NGS Survey in Verona, Italy
Source: Microorganisms. 2024 Apr 24;12(5):846. doi: 10.3390/microorganisms12050846 (PMC11124265; doi:10.3390/microorganisms12050846)
Supplement: Supplementary file 1 [file microorganisms-12-00846-s001.zip]

Archive with 2 entries (2 files):
- Supplementary figure S1.pdf
- Supplementary Table S1.pdf
